# Supplementary material for: Relationship between muscle mass and fraction of intramuscular adipose tissue of the quadriceps in older inpatients
Source: PLoS One. 2022 Feb 17;17(2):e0263973. doi: 10.1371/journal.pone.0263973 (PMC8853500; doi:10.1371/journal.pone.0263973)
Supplement: S1 Data — (XLSX) [file pone.0263973.s001.xlsx]

## Sheet: Sheet1
Sex	Height	Weight	Body Mass Index	Age	Muscle Thickness	Echo intensity	Subcutaneous fat thickness of the thigh	Food Intake Level Scale	motor-FIM score	Geriatric Nutritional Risk Index score	updated Charlson comorbidity index	Number of medications
1	1.62	43.4	16.54	93	98.28	1.13	0.27	7	16	71.55	5	3
1	1.6	44.6	17.42	80	93.65	0.79	0.38	7	19	68.76	4	5
1	1.7	78	26.99	78	107.9	0.98	0.79	1	13	89.87	2	17
1	1.64	71.7	26.82	79	62.03	1.93	0.4	10	70	102.95	0	6
1	1.65	48.1	17.67	74	96.58	1.21	0.31	5	17	78.16	2	8
1	1.72	46.1	15.58	89	92.25	0.97	0.4	7	20	59.32	7	4
1	1.7	41	14.19	89	126.7	0.56	0.18	9	55	70.07	2	14
1	1.4	36.1	18.42	88	94.13	1.46	0.46	9	60	75.11	2	6
1	1.66	42	15.24	76	122.05	0.75	0.33	1	13	72.07	2	0
1	1.66	48.8	17.71	90	102.1	0.58	0.14	8	55	75.26	1	13
1	1.58	50	20.03	80	73.7	1.2	0.57	8	40	87.1	2	3
1	1.57	41.7	16.92	89	95.78	1.12	0.4	6	13	75.25	2	2
1	1.65	47	17.26	74	99.75	1.25	0.33	7	29	81.86	1	16
1	1.58	45	18.03	86	112.33	0.92	0.21	7	18	86.28	8	10
1	1.48	41.5	18.95	91	98.28	0.96	0.4	7	24	67.18	3	4
1	1.55	47.7	19.85	83	97.15	0.62	0.13	8	16	83.79	5	11
1	1.5	44.9	19.96	85	133.78	0.34	0.21	8	16	89.94	3	5
1	1.62	51.7	19.7	74	116.63	0.48	0.23	5	13	73.08	2	10
1	1.6	57	22.27	78	94.38	1.08	0.16	9	27	87.86	3	8
1	1.5	49.2	21.87	77	108	0.62	0.23	7	19	90.58	4	6
1	1.64	64.3	23.91	77	88.4	1.05	0.45	7	19	105.73	2	2
1	1.53	39.7	16.96	80	94.43	0.51	0.21	6	13	75.33	2	5
1	1.64	45.2	16.81	86	52.43	0.92	0.16	7	13	75.04	6	13
1	1.55	42.3	17.61	76	97.35	0.95	0.19	10	19	82.51	3	8
1	1.62	43.3	16.5	89	105.23	0.63	0.21	7	34	78.92	0	6
1	1.58	51.4	20.59	92	123.6	0.84	0.36	7	14	83.7	6	15
1	1.6	49.9	19.49	81	77.3	1.13	0.28	7	30	95.02	4	7
1	1.66	51.9	18.83	92	107.8	0.9	0.23	2	13	66.97	4	3
1	1.67	61.5	22.05	76	72.9	1.1	0.2	7	37	90.84	1	6
1	1.5	38.8	17.24	89	91.24	0.49	0.17	6	71	74.38	0	9
1	1.6	38	14.84	95	87.1	0.68	0.19	7	13	65.36	2	3
1	1.55	73.3	30.51	88	62.95	1.38	0.61	8	19	87.86	5	12
1	1.57	45.5	18.46	85	77.19	1.15	0.5	2	25	79.66	3	5
1	1.63	45.3	17.05	88	79.75	1.06	0.3	7	18	78.48	2	1
1	1.61	55	21.22	82	96.5	1.54	1.01	10	29	56.6	5	10
1	1.58	47.5	19.03	75	88.98	0.76	0.46	2	13	79.25	1	9
1	1.63	45.3	17.05	88	88.38	1.06	0.27	7	19	76.99	2	2
1	1.65	38.2	14.03	74	106.91	0.65	0.17	6	13	68.29	4	5
1	1.63	42.9	16.15	82	79.08	0.63	0.23	7	17	78.25	2	2
1	1.64	50.5	18.78	84	108.58	0.8	0.21	10	57	86.22	1	6
1	1.63	54.8	20.63	86	75.04	1.53	0.45	7	37	79.3	5	6
1	1.5	47.3	21.02	85	108.16	0.56	0.2	8	19	86.01	5	5
1	1.55	46.1	19.19	86	90.67	1.29	0.46	2	17	84.02	4	9
1	1.6	34.9	13.63	95	88.81	0.51	0.21	7	14	58.6	1	5
1	1.58	47.3	18.95	93	138.07	0.75	0.4	2	13	65.69	2	0
1	1.51	55.5	24.34	76	70.14	1.72	0.41	10	54	96.79	3	12
1	1.57	52.4	21.26	82	51.87	1.82	0.5	6	18	95.39	5	4
1	1.52	36.5	15.8	91	76.27	0.59	0.28	9	58	70.15	0	2
1	1.6	33.6	13.13	84	88.7	0.69	0.19	7	16	75.5	4	9
1	1.65	64	23.51	80	54.93	2.03	0.5	9	37	95.3	4	20
1	1.63	47.7	17.95	76	88.27	1.28	0.44	10	52	87.63	8	4
1	1.65	63.2	23.21	77	68.95	1.65	0.7	8	13	95.3	4	4
1	1.68	50.7	17.96	88	88.13	1.1	0.33	8	23	86.16	2	5
1	1.55	75.1	31.26	77	56.16	1.9	0.84	8	40	90.84	2	7
1	1.53	53.4	22.81	84	81.13	1.49	0.62	8	25	96.79	3	8
1	1.67	62	22.23	80	71.43	1.47	0.48	10	61	98.28	6	9
1	1.65	63.7	23.4	71	62.53	1.55	0.52	2	13	101.26	3	7
1	1.49	46	20.72	85	77.58	1.38	0.51	7	21	85.43	4	8
1	1.63	49.5	18.63	79	74.46	1.19	0.34	3	24	74.03	2	12
1	1.49	44.9	20.22	99	72.48	1.72	0.46	6	17	88.96	2	3
1	1.67	52.3	18.75	70	63.43	1.92	0.37	8	21	95.11	0	4
1	1.77	73.6	23.49	83	68.65	1.32	0.61	10	25	86.37	3	9
1	1.53	65.3	27.9	90	70.38	1.82	0.86	8	45	89.35	0	3
1	1.6	33.7	13.16	84	111.56	0.51	0.18	7	13	77.07	5	5
1	1.6	44.2	17.27	91	46.13	1.91	0.18	8	20	71.44	2	1
1	1.57	48.5	19.68	80	60.67	1.81	0.4	7	40	104.3	2	7
1	1.68	66.2	23.46	73	67.66	1.39	0.43	6	16	99.77	0	8
1	1.65	50.1	18.4	95	86.1	1.16	0.23	7	38	78.06	0	3
1	1.62	38.5	14.67	83	70.53	1.45	0.35	2	13	68.01	2	4
1	1.65	36.6	13.51	66	82.25	0.91	0.21	4	13	49.43	13	4
1	1.6	50.5	19.73	67	88.35	0.84	0.26	10	51	89.51	3	3
1	1.65	47	17.26	66	89.86	1.02	0.43	6	13	74.41	3	7
1	1.68	52	18.42	69	66.17	1.08	0.44	7	42	76.61	4	4
1	1.69	54.7	19.15	69	66.3	1.17	0.46	2	13	88.42	0	5
1	1.75	68.9	22.5	66	78.02	1.63	0.43	6	19	90.84	3	4
1	1.63	63.2	23.79	67	48.44	2.34	0.47	10	43	101.26	3	7
1	1.7	48.5	16.78	82	88.08	1.07	0.23	10	39	89.88	0	4
1	1.42	34	16.86	89	95.53	1.11	0.34	8	74	85.56	2	5
1	1.64	51	18.96	74	68.28	1.75	0.4	10	82	98.48	3	6
1	1.58	68.5	27.44	84	96	1.71	0.65	8	13	96.68	4	6
1	1.65	40	14.69	79	85.5	0.94	0.15	8	44	87.41	1	8
1	1.65	55	20.2	75	64.15	2.18	0.29	7	53	91.9	2	8
1	1.5	32.3	14.36	77	125.13	0.68	0.18	8	76	88.26	1	4
1	1.5	37	16.44	83	109.88	0.96	0.28	7	36	87.75	0	3
1	1.6	53	20.7	86	90.25	1.21	0.34	8	62	88.38	0	9
1	1.63	55	20.7	73	95	1.22	0.18	10	51	88.37	5	5
1	1.62	34	12.96	74	81.35	0.79	0.17	6	60	69.23	3	4
1	1.48	39.4	17.99	93	117.8	1.18	0.32	7	29	83.23	0	4
1	1.57	53	21.5	79	85.78	1.39	0.25	10	70	97.34	0	14
1	1.63	59	22.21	80	94.3	1.4	0.65	10	44	86.37	2	11
1	1.6	63.5	24.8	90	114.83	1.26	0.25	9	61	77.44	3	15
1	1.65	41.8	15.35	79	126.7	0.42	0.19	9	69	88.66	3	9
1	1.56	50.7	20.83	86	64.88	1.19	0.24	10	52	93.09	0	9
1	1.64	48	17.85	76	64.88	1.19	0.24	8	44	82.96	3	5
1	1.53	43.6	18.63	89	92	0.49	0.17	8	69	77	4	9
1	1.55	51.8	21.56	83	102.13	0.89	0.11	10	55	87.03	0	10
1	1.66	64.8	23.52	74	82.33	1.57	0.27	10	79	110.19	14	17
1	1.55	39.8	16.57	87	102.93	0.6	0.17	8	27	77.56	1	15
1	1.66	67	24.31	79	67.58	1.76	0.2	10	54	95.3	5	7
1	1.64	56.2	20.9	80	115.55	0.81	0.18	8	43	87.25	1	10
1	1.49	62.5	28.15	84	66.95	1.55	0.46	7	32	98.28	3	7
1	1.64	54.6	20.3	72	53.8	1.71	0.26	8	73	95.06	1	4
1	1.66	68.3	24.79	86	72.35	1.52	0.4	7	49	92.33	3	10
1	1.7	60	20.76	87	76.28	1.14	0.7	10	66	95.93	5	7
1	1.64	43.2	16.06	78	67.95	1.37	0.28	8	85	84.05	4	7
1	1.6	41.8	16.33	76	76.13	0.76	0.31	8	66	75.62	2	9
1	1.6	59	23.05	90	66.3	1.54	0.2	8	70	78.93	5	16
1	1.5	60.7	26.98	84	62.68	1.71	0.5	8	38	98.28	7	7
1	1.56	51	20.96	74	46.98	1.3	0.53	7	67	106.73	1	7
1	1.65	58.8	21.6	89	75.97	1.48	0.57	8	60	96.03	0	15
1	1.67	57	20.44	76	78.33	1.23	0.28	7	52	84.9	3	7
1	1.71	55	18.81	77	90.55	1.09	0.41	8	63	102.66	0	3
1	1.53	52.5	22.43	85	73.22	1.72	0.41	8	49	101.26	0	10
1	1.62	56	21.34	78	62.54	1.77	0.35	8	80	94.05	0	7
1	1.65	53.3	19.58	87	83.78	1.45	0.42	8	70	87.73	2	3
1	1.62	53.3	20.31	82	106.6	1.11	0.18	10	72	87.63	2	12
1	1.57	47.6	19.31	88	79.41	0.98	0.34	8	79	88.72	2	1
1	1.68	63	22.32	72	80.72	1.31	0.32	10	63	95.3	1	7
1	1.68	54.8	19.42	80	88.09	1.35	0.33	3	63	93.38	3	9
1	1.66	73	26.49	76	68.2	2.26	0.59	7	57	99.77	2	13
1	1.66	52.7	19.12	82	65.51	1.32	0.29	8	68	100.28	4	1
1	1.5	34.2	15.2	89	63.29	0.38	0.24	7	75	74.97	2	8
1	1.46	48.9	22.94	83	84.1	1.18	0.42	8	40	95.3	4	6
1	1.5	51	22.67	82	63.37	2.13	0.43	7	64	78.93	1	8
1	1.65	46.2	16.97	88	96.49	1.13	0.37	8	54	85.77	3	10
1	1.51	54	23.68	87	76.01	1.83	0.43	10	84	80.41	1	9
1	1.66	58.6	21.27	79	76.94	1.1	0.33	10	74	89.45	4	8
1	1.6	55.2	21.56	91	67.35	1.55	0.32	8	78	88.52	0	17
1	1.58	45.7	18.31	88	93.96	0.98	0.36	7	30	76.39	8	2
1	1.75	54.9	17.93	92	75.22	1.29	0.55	8	23	81.63	3	5
1	1.53	45	19.22	79	62.29	1.27	0.49	7	51	84.09	0	2
1	1.56	41.7	17.14	90	86.81	1.05	0.21	7	66	86.08	0	5
1	1.65	74.5	27.36	88	48.25	2.27	0.51	7	51	80.41	2	10
1	1.54	55.8	23.53	82	91.96	1.32	0.26	8	66	95.3	1	6
1	1.54	54.3	22.9	83	58.64	2.64	0.36	8	52	92.33	3	6
1	1.63	61.4	23.11	77	67.22	1.4	0.43	7	19	98.28	2	8
1	1.61	40	15.43	75	77.73	0.86	0.27	7	48	81.36	2	6
1	1.5	54.5	24.22	88	42.94	2.28	0.46	10	46	89.35	1	9
1	1.53	35.1	14.99	85	82.55	1.03	0.24	7	34	76.07	2	2
1	1.53	46	19.65	90	73.17	1.06	0.57	9	49	77.45	2	10
1	1.5	51.6	22.93	81	62.19	2.08	0.41	8	61	89.35	2	2
1	1.59	51.5	20.37	72	66.5	1.87	0.46	7	41	93.71	3	7
1	1.65	51	18.73	82	83.92	1.05	0.69	10	41	84.64	1	5
1	1.7	77.6	26.85	71	41.78	2.38	0.86	9	76	93.82	1	7
1	1.47	45	20.82	81	53.95	1.89	0.41	9	60	91.59	4	4
1	1.66	72.6	26.35	77	57.53	1.37	1	9	37	92.33	5	9
1	1.62	41	15.62	92	96.19	0.97	0.25	7	35	66.84	2	4
1	1.64	59	21.94	82	102.93	1.3	0.44	10	66	93.69	3	17
1	1.65	73.5	27	76	52.51	2.28	0.51	8	56	107.22	0	12
1	1.51	41.2	18.07	71	47.65	1.87	0.34	8	72	89.34	2	2
1	1.6	51.9	20.27	84	71.39	1.25	0.36	10	81	93.52	0	11
1	1.63	54.5	20.51	73	55.48	1.9	0.62	8	63	92.48	0	5
1	1.6	61	23.83	86	42.24	2.33	0.45	7	53	95.3	4	8
1	1.57	46	18.66	73	58.25	0.81	0.57	10	70	94.93	2	5
1	1.63	57.3	21.57	79	48.8	2.76	0.46	10	63	94.48	4	14
1	1.42	37.4	18.55	91	88.79	0.97	0.32	8	24	87.27	2	9
1	1.71	62	21.2	75	91.05	0.9	0.69	9	62	78.9	4	12
1	1.65	56.6	20.79	73	50.34	2.69	0.39	9	66	101.94	4	12
1	1.62	50	19.05	67	73.63	1.71	0.36	10	90	88.23	7	6
1	1.64	62.7	23.31	67	66.65	1.55	0.24	10	24	89.35	4	13
1	1.73	68.4	22.85	68	77.15	1.52	0.36	10	82	99.77	2	14
1	1.67	82.5	29.58	66	52.68	2.09	0.62	10	49	92.33	4	13
1	1.57	51.7	20.97	66	59.79	1.45	0.5	8	75	100.81	4	10
1	1.62	57	21.72	69	62.31	1.81	0.5	10	86	99.24	2	4
1	1.61	55.8	21.53	66	42.94	2.33	0.46	8	68	97.39	2	7
1	1.66	65	23.59	69	46.08	2.14	0.49	10	62	92.33	7	5
1	1.71	49.1	16.79	80	83.16	1.08	0.34	8	40	79.48	1	8
1	1.8	87	26.85	78	50.3	2.03	0.82	8	24	93.82	0	3
1	1.75	70	22.86	68	49.47	2.23	0.35	9	75	102.75	2	6
1	1.5	39.5	17.56	82	97.2	1.15	0.37	7	14	83.9	1	5
1	1.41	35.5	17.86	84	75.76	1.04	0.54	7	48	93.41	4	1
1	1.65	46	16.9	88	95.96	1.23	0.49	9	85	82.65	3	6
1	1.6	46.5	18.16	85	79.69	1.18	0.43	10	74	89.52	0	8
1	1.65	54.8	20.13	90	83.96	1.47	0.56	9	38	85.8	2	14
1	1.52	36	15.58	86	91.64	0.7	0.35	7	32	69.74	14	3
1	1.55	53.2	22.14	92	94.98	1.05	0.57	8	36	81.9	1	9
1	1.56	41	16.85	94	110.3	0.92	0.39	10	67	85.54	5	8
1	1.66	51.9	18.83	77	96.2	1.01	0.42	8	89	87.81	0	11
1	1.63	51	19.2	79	93.18	1.26	0.46	10	23	85.52	6	15
1	1.45	28.7	13.65	71	89.84	0.48	0.22	7	40	73.52	0	2
2	1.34	34.4	19.16	85	99.6	1.1	0.53	2	13	89.92	5	4
2	1.7	58.7	20.31	88	110.78	0.88	0.41	7	57	84.66	0	9
2	1.42	36.2	17.93	90	86.15	0.58	0.17	10	26	74.18	2	8
2	1.5	32.1	14.27	83	138.15	0.41	0.23	4	27	65.76	0	4
2	1.58	56.5	22.63	82	105.88	1.12	0.52	9	55	90.55	0	15
2	1.55	50.4	20.98	90	116.63	0.87	0.47	7	13	71.03	2	12
2	1.5	41.5	18.44	100	134.53	0.73	0.45	4	13	84.1	2	5
2	1.49	46.5	20.95	84	104.83	1.08	0.38	10	27	94.79	3	19
2	1.46	45.8	21.49	88	84.05	1.55	0.9	10	67	83.91	1	11
2	1.43	49.3	24.11	81	128.35	0.86	0.25	10	24	94.83	3	17
2	1.49	43.1	19.41	80	80.8	1.39	0.44	6	23	75.51	2	1
2	1.42	45.5	22.56	82	127.88	0.71	0.62	8	64	102.75	0	12
2	1.52	35.2	15.24	80	126.03	0.88	0.31	6	24	69.08	6	6
2	1.44	46.5	22.42	96	108.23	1	0.45	8	41	95.3	0	11
2	1.47	52.1	24.11	89	115.63	0.72	0.63	7	19	84.88	0	11
2	1.46	39.9	18.72	86	86.53	1.27	0.38	6	13	66.75	0	7
2	1.59	81.8	32.36	87	123.08	1.33	0.8	9	29	86.37	3	10
2	1.5	37.2	16.53	90	135.1	0.62	0.21	6	13	73.03	0	2
2	1.48	33.3	15.2	74	123.8	0.86	0.18	3	54	79.44	0	7
2	1.29	30.3	18.21	85	83.58	1.43	0.28	9	66	88.12	2	5
2	1.6	48.2	18.83	85	100.78	1.25	0.36	8	16	84.82	2	9
2	1.45	43	20.45	76	94.58	1.3	0.29	7	13	80.46	3	10
2	1.45	32.2	15.32	96	141.43	0.53	0.22	3	13	64.77	2	1
2	1.49	40.8	18.38	85	104.83	1.08	0.38	9	21	82.48	3	23
2	1.58	36.7	14.7	84	99.1	0.72	0.16	7	18	85.94	2	8
2	1.31	32.3	18.82	96	110.78	0.67	0.19	10	13	72.9	3	8
2	1.48	60	27.39	93	73.75	1.47	0.59	10	15	84.88	3	13
2	1.45	25.3	12.03	87	142.53	0.46	0.57	2	13	52.59	2	1
2	1.39	49.6	25.67	80	80.8	1.23	0.5	7	20	78.93	4	7
2	1.41	35.4	17.81	87	91.93	0.57	0.31	7	13	70.98	4	2
2	1.54	43.1	18.17	89	114.03	0.32	0.2	6	13	82.09	6	8
2	1.5	52	23.11	81	91.53	0.53	0.43	8	14	72.97	2	6
2	1.48	54	24.65	87	94.48	1.18	0.31	8	53	90.84	0	6
2	1.47	40	18.51	91	102.6	0.63	0.1	9	13	87.2	0	3
2	1.59	44.9	17.76	78	87.58	0.97	0.29	8	36	88.76	3	2
2	1.52	46.9	20.3	88	112.05	1.02	0.46	8	24	80.17	0	11
2	1.46	31	14.54	89	98.9	0.3	0.11	3	13	70.75	4	3
2	1.38	48.2	25.31	90	77.8	1.08	0.55	7	13	77.44	0	9
2	1.5	37.3	16.58	95	98.23	0.65	0.18	9	26	83.54	2	5
2	1.53	50.8	21.7	76	80.68	1.25	0.45	8	32	87.29	2	2
2	1.5	47	20.89	85	101.48	0.96	0.57	5	13	85.75	2	11
2	1.5	50	22.22	76	84.85	0.93	0.36	7	27	86.37	5	6
2	1.5	31.9	14.18	95	127.33	0.41	0.15	7	13	53.68	2	2
2	1.44	37.7	18.18	85	114.98	0.47	0.23	6	36	79.13	5	8
2	1.41	32	16.1	86	78.88	1.08	0.42	8	49	85.6	2	6
2	1.49	49.6	22.34	75	103.9	1.14	0.23	8	29	78.93	0	20
2	1.46	35	16.42	82	86.98	0.68	0.33	7	37	68.35	2	6
2	1.43	45.1	22.05	83	107.45	0.67	0.51	6	28	93.82	7	13
2	1.46	25.7	12.06	81	116.02	0.61	0.16	7	13	71.99	3	4
2	1.51	51.6	22.63	90	68.32	2.07	0.36	8	37	101.26	1	9
2	1.43	37.1	18.14	92	90.45	0.88	0.22	7	21	82.04	2	6
2	1.58	29.7	11.9	85	82.05	0.5	0.19	6	17	70.2	2	7
2	1.38	45.5	23.89	90	105.85	0.89	0.68	6	36	83.39	1	12
2	1.4	41.2	21.02	89	116.89	0.88	0.25	6	17	83.02	2	2
2	1.44	38	18.33	85	102.08	0.45	0.16	7	22	74.94	5	8
2	1.5	54	24	79	71.53	1.54	0.75	7	13	98.28	0	7
2	1.55	49	20.4	83	55.74	1.76	0.46	9	49	95.24	0	8
2	1.4	29.6	15.1	80	96.6	1.36	0.41	7	14	77.76	3	1
2	1.41	30.2	15.19	81	84.08	1.22	0.25	6	31	71.97	6	5
2	1.4	32.9	16.79	90	96	0.93	0.29	2	13	76.49	4	6
2	1.41	24.6	12.37	77	65.07	0.4	0.32	6	18	91.95	0	7
2	1.46	36	16.89	93	96.66	0.87	0.23	4	14	81.15	2	12
2	1.46	35	16.42	76	108.38	0.71	0.32	6	15	77.28	3	5
2	1.48	38.2	17.44	91	111.8	0.64	0.27	10	67	85.17	5	8
2	1.43	40.7	19.9	89	113.62	1.02	0.14	7	37	89.84	0	2
2	1.5	53	23.56	75	46.29	2	1.1	8	36	92.33	0	3
2	1.58	27.9	11.18	85	80.83	0.43	0.23	6	16	61.39	2	7
2	1.48	44.4	20.27	87	101.03	0.89	0.5	7	17	81.6	2	8
2	1.52	35.5	15.37	71	98.59	0.79	0.31	8	30	84.22	2	7
2	1.45	43.5	20.69	80	76.92	1.28	0.68	8	49	80.91	0	11
2	1.44	37	17.84	95	98.42	0.97	0.28	7	13	81.47	6	8
2	1.48	43.8	20	83	74.13	1.41	0.95	8	59	103.42	1	7
2	1.49	36.5	16.44	95	128.28	0.69	0.41	3	13	68.39	4	2
2	1.52	44.9	19.43	86	71.56	1.57	0.34	7	35	84.48	2	11
2	1.4	32.2	16.43	91	80.58	0.9	0.28	7	46	86.23	0	3
2	1.45	41	19.5	92	115.15	0.8	0.34	7	29	89.08	0	6
2	1.48	56.4	25.75	90	79.91	1.49	1.13	9	48	90.84	0	3
2	1.5	50.3	22.36	90	66.06	1.23	0.55	7	21	89.35	3	5
2	1.54	54.5	22.98	77	84.51	2.03	0.24	8	13	77.44	8	9
2	1.48	50	22.83	89	94.75	1.06	0.51	7	19	81.9	2	10
2	1.48	45.5	20.77	87	75.6	1.35	0.33	8	52	100.42	0	1
2	1.54	38.8	16.36	79	81	1.09	0.35	9	51	87.59	6	6
2	1.55	54.5	22.68	88	117.09	0.88	0.44	7	21	92.33	2	12
2	1.46	30.9	14.5	88	83.42	0.89	0.31	8	16	66.19	0	3
2	1.46	28.5	13.37	84	85.67	0.45	0.18	7	17	65.55	6	7
2	1.48	35.7	16.3	94	93.16	0.82	0.34	7	18	75.56	0	13
2	1.47	42.2	19.53	84	104.26	0.83	0.61	7	15	84.66	1	10
2	1.55	48.2	20.06	73	77.01	1.13	1.22	3	25	94.61	2	8
2	1.46	36.2	16.98	91	81.55	1.06	0.27	6	17	76.86	1	13
2	1.5	55.8	24.8	84	48.26	1.69	0.97	7	23	89.35	0	8
2	1.46	33.9	15.9	77	88.48	0.76	0.31	6	46	64.39	4	12
2	1.51	45.5	19.96	87	94.87	1.1	0.63	7	55	94.41	4	8
2	1.49	36.9	16.62	80	130.21	0.71	0.43	6	16	73.2	2	9
2	1.56	43.6	17.92	87	102.22	0.9	0.29	9	20	81.61	4	10
2	1.47	39.4	18.23	84	63.09	1.2	0.4	10	53	97.1	2	9
2	1.45	47.8	22.73	80	53.16	1.43	1.02	10	24	93.82	7	8
2	1.36	28.5	15.41	83	87.32	1.16	0.31	7	50	88.77	2	5
2	1.45	47.2	22.45	80	70.54	1.38	0.94	8	19	92.33	3	5
2	1.36	44.7	24.17	82	80.7	1.65	0.34	9	50	98.28	0	10
2	1.55	51	21.23	76	77.89	1.44	0.37	10	65	93.84	10	9
2	1.38	44.5	23.37	87	87	1.67	0.59	8	31	92.33	0	5
2	1.52	63.8	27.61	77	45.01	2.1	1.08	9	70	87.86	3	8
2	1.49	34.3	15.45	71	59.77	1.31	0.39	8	66	79.91	1	8
2	1.61	46	17.75	76	52.15	1.99	0.49	3	16	82.77	8	10
2	1.4	42	21.43	87	107.51	1.04	0.28	8	34	77.84	6	6
2	1.52	49.1	21.25	68	103.88	1.2	0.47	7	15	92.4	2	4
2	1.49	57.8	26.03	69	98.63	1.22	0.76	7	36	107.42	0	4
2	1.5	53	23.56	65	82.83	1.36	1.04	7	13	102.75	2	9
2	1.5	63.5	28.22	68	65.8	1.53	1.04	9	51	102.75	0	7
2	1.65	48.7	17.89	69	62.92	2.14	0.45	8	58	97.93	1	5
2	1.54	54	22.77	68	59.5	1.45	0.53	7	26	96.79	0	6
2	1.5	75	33.33	72	94.4	1.78	0.58	9	63	127.21	0	5
2	1.45	55	26.16	78	69.05	2.06	0.46	8	54	100.21	2	4
2	1.38	35	18.38	78	85.53	1.4	0.18	7	85	88.44	0	4
2	1.49	42.7	19.18	78	61.83	1.63	0.54	10	76	94.43	0	6
2	1.43	46.3	22.64	91	105.43	1.13	0.42	7	67	96.52	2	6
2	1.36	32	17.3	90	77.1	1.3	0.26	7	23	80.44	2	7
2	1.4	50	25.51	79	102.08	1.38	0.65	10	77	104.94	0	6
2	1.42	37.5	18.6	82	104	1.17	0.49	9	18	84.39	2	6
2	1.35	35	19.2	83	139.68	0.61	0.51	10	28	51.29	1	6
2	1.49	43	19.37	72	82.28	1.45	0.28	7	22	90.32	2	6
2	1.48	30	13.7	82	108.43	0.72	0.27	8	58	84.03	1	7
2	1.41	24.3	12.22	76	41.1	0.56	0.1	10	52	85.71	0	5
2	1.51	47.8	20.96	82	92.55	1	0.35	7	64	85.9	0	10
2	1.56	50	20.55	88	44.08	0.9	0.51	8	75	89.57	1	7
2	1.44	42.6	20.54	84	113.35	0.79	0.29	7	23	95.52	13	7
2	1.52	35.7	15.45	86	105.38	0.54	0.24	8	38	78.43	2	9
2	1.3	34.5	20.41	85	116.93	0.41	0.08	7	28	84.85	1	9
2	1.47	46	21.29	86	89.63	1.13	0.18	10	71	101.4	0	4
2	1.45	58	27.59	88	73.48	1.45	1.12	7	13	96.79	2	7
2	1.38	35.2	18.48	86	101.4	0.83	0.15	9	56	85.66	0	4
2	1.34	38	21.16	92	81.88	0.87	0.15	8	59	84.78	0	8
2	1.49	50.2	22.61	89	91.43	1.19	0.37	10	54	78.93	0	6
2	1.45	41.6	19.79	91	121.33	0.72	0.11	8	61	82.17	3	6
2	1.49	60.5	27.25	85	108.13	0.8	0.18	9	57	89.35	0	5
2	1.47	62.9	29.11	76	58.7	1.61	0.77	8	70	101.26	0	8
2	1.43	50	24.45	82	119.95	0.78	0.24	10	48	90.84	4	11
2	1.5	35.5	15.78	89	105.6	0.44	0.24	8	52	82.02	0	12
2	1.52	47.2	20.43	80	76.13	1.56	0.58	8	81	92.33	2	8
2	1.45	47	22.35	91	108.33	0.76	0.38	8	61	90.84	0	6
2	1.4	30.2	15.41	88	65.83	0.73	0.25	8	35	81.32	2	1
2	1.5	37.7	16.76	70	90.13	0.94	0.34	8	53	83.87	7	4
2	1.46	47.5	22.28	90	80.88	1.19	0.75	8	40	96.79	0	5
2	1.48	54	24.65	74	60.03	1.73	0.66	8	70	93.82	2	15
2	1.46	36	16.89	86	107.05	0.71	0.23	8	81	85.62	2	11
2	1.46	43.5	20.41	83	102.58	0.92	0.25	8	28	84.84	2	4
2	1.39	30.6	15.84	91	99.78	0.83	0.11	7	39	82.13	2	7
2	1.49	44.5	20.04	93	73.83	1.47	0.31	9	46	85.64	1	10
2	1.45	44.5	21.17	73	64.98	1.34	0.39	9	72	96.7	2	8
2	1.48	50.5	23.06	87	82.8	1.01	0.43	8	78	95.3	0	7
2	1.46	56.7	26.6	83	71.66	1.59	0.5	10	62	93.82	5	12
2	1.61	60	23.15	76	99.74	1.09	0.28	8	61	90.84	2	12
2	1.42	32.6	16.17	78	86.4	1.42	0.22	8	64	87.23	0	8
2	1.48	42.9	19.59	76	76.23	1.54	0.27	10	71	69.88	2	5
2	1.44	37	17.84	89	101.58	0.68	0.5	6	70	82.96	2	6
2	1.47	45.9	21.24	80	71.38	1.63	1	8	61	95.35	0	9
2	1.41	37.2	18.71	89	119.73	0.74	0.41	8	59	81.63	2	6
2	1.46	36	16.89	85	109.42	0.92	0.33	8	60	81.15	2	6
2	1.44	41	19.77	73	86.19	1.37	0.5	10	51	97.04	2	6
2	1.5	44.4	19.73	88	89.27	1.08	0.23	8	39	88.03	0	10
2	1.43	61.5	30.07	84	53.58	1.2	1.01	10	62	98.28	4	13
2	1.54	55	23.19	85	60.44	1.98	0.38	9	23	96.79	2	13
2	1.49	56.5	25.45	80	38.54	2	1.36	8	42	89.35	2	3
2	1.43	40.3	19.71	81	89.29	1.26	0.45	8	80	98.4	0	8
2	1.52	49	21.21	81	56.7	1.76	0.53	8	89	104.23	0	7
2	1.5	42.7	18.98	70	100.66	0.63	0.32	8	59	98.51	2	11
2	1.49	75.8	34.14	76	48.07	2.05	1.6	8	71	105.73	3	8
2	1.41	24.6	12.37	77	53.36	0.65	0.21	10	70	78.55	0	7
2	1.5	57.4	25.51	75	83.49	1.44	0.74	8	79	95.3	0	0
2	1.49	43.6	19.64	84	90.39	1.38	0.35	8	20	87.85	0	3
2	1.43	43.5	21.27	84	132.76	0.58	0.42	8	67	90.95	0	6
2	1.49	34.8	15.67	85	99.68	1.03	0.42	7	18	84.8	2	8
2	1.58	48.5	19.43	87	79.11	1.51	0.37	8	36	90.43	4	11
2	1.46	43.5	20.41	76	70.27	2.04	0.82	7	32	93.77	3	11
2	1.52	31.6	13.68	84	86.17	0.93	0.44	7	47	78.04	0	9
2	1.3	35	20.71	84	63.53	1.39	0.47	8	43	95.84	0	5
2	1.47	41.9	19.39	75	81.64	1.39	0.69	8	64	85.89	0	11
2	1.56	35.8	14.71	80	66.52	1.08	0.39	8	86	94.89	0	1
2	1.49	51.5	23.2	78	64.7	1.32	0.67	7	43	102.75	0	7
2	1.48	59	26.94	88	78.29	1.57	0.75	10	82	89.35	1	14
2	1.52	49	21.21	80	86.41	1.24	0.59	8	56	95.29	0	7
2	1.45	39.7	18.88	84	77.98	1.45	0.7	8	60	87.91	0	3
2	1.54	44	18.55	88	73.6	1.34	0.53	8	42	90.26	2	10
2	1.55	43.5	18.11	80	78.46	1.62	0.53	8	59	86.43	0	3
2	1.43	47.5	23.23	82	127.92	1.05	0.46	8	80	96.79	0	15
2	1.47	38	17.59	86	80.55	1.16	0.44	6	24	80.98	4	4
2	1.53	46	19.65	79	61.42	1.4	1.08	10	25	104.25	3	6
2	1.37	39	20.78	91	81.87	0.99	0.32	10	66	94.48	2	12
2	1.4	39.6	20.2	82	76.06	1.6	0.42	8	76	82.97	2	3
2	1.5	57.4	25.51	95	58.3	1.38	0.51	9	68	87.86	3	13
2	1.47	43.3	20.04	78	74.43	1.29	0.49	9	41	96.05	3	10
2	1.46	37	17.36	95	90.61	1.11	0.55	8	48	83.53	0	11
2	1.33	34	19.22	88	95.56	0.77	0.29	8	32	87.06	2	3
2	1.42	43.8	21.72	87	88.32	1.11	0.32	9	59	88.82	2	6
2	1.5	47	20.89	91	87.27	1.42	0.46	7	53	75.33	2	9
2	1.39	30	15.53	79	78.52	1.43	0.17	8	65	88.99	3	6
2	1.42	49.6	24.6	88	69.16	1.53	0.39	8	73	87.86	2	9
2	1.53	50.7	21.66	87	69.99	1.54	1.05	8	40	99.12	0	8
2	1.47	47.6	22.03	83	38.8	2.21	0.6	6	78	101.26	3	8
2	1.54	36	15.18	93	76.61	1.14	0.36	8	36	85.35	4	7
2	1.49	47	21.17	67	73.58	1.27	0.29	10	66	98.2	0	10
2	1.53	46	19.65	68	76.9	1.22	0.51	8	73	93.83	0	16
2	1.56	47.8	19.64	66	65.63	1.45	0.75	8	74	99.77	0	9
2	1.52	54	23.37	69	83.7	1.46	0.87	10	60	93.82	2	5
2	1.46	50	23.46	65	65.67	1.32	0.63	10	54	96.79	5	14
2	1.47	43.8	20.27	84	118.54	0.8	0.47	7	28	89.05	1	13
2	1.62	29.5	11.24	87	102.86	0.76	0.21	8	47	80.87	3	9
2	1.52	37.5	16.23	82	102.76	1	0.49	8	84	90.33	1	8
2	1.48	54.9	25.06	91	68.95	1.55	1.02	8	30	92.33	1	5
2	1.49	53.2	23.96	92	79.75	1.23	0.61	6	15	87.86	0	9
2	1.56	40.5	16.64	83	103.53	1	0.54	9	46	80.68	1	8
2	1.54	52.2	22.01	78	59.16	1.54	0.83	7	20	99.77	2	8
2	1.38	39	20.48	92	91.56	0.74	0.36	7	39	93.91	2	7
2	1.5	38	16.89	70	88.89	1.24	0.54	8	45	66.26	1	1
2	1.48	43.6	19.91	88	101.55	1.18	0.59	10	67	89.84	3	5
2	1.49	45	20.27	81	59.01	1.14	0.58	7	69	89.05	0	6
2	1.43	48	23.47	97	67.15	1.45	0.7	9	47	99.77	0	10
2	1.56	65	26.71	78	53.06	2.15	0.65	8	66	99.77	0	6
2	1.47	43	19.9	68	46.02	2.04	0.67	6	68	100.26	2	5
